# Supplementary material for: A Benzimidazole-Based Fluorescent Probe for the Selective Recognition of Cobalt (II) Ions
Source: Molecules. 2025 Aug 7;30(15):3309. doi: 10.3390/molecules30153309 (PMC12348960; doi:10.3390/molecules30153309)
Supplement: Supplementary file 1 [file molecules-30-03309-s001.zip]

Archive with 1 entries (1 files):
- molecules-3733712-supplementary.pdf
